# Supplementary material for: CRISPR/Cas9 bioluminescence-based assay for monitoring CFTR trafficking to the plasma membrane
Source: Life Sci Alliance. 2023 Nov 2;7(1):e202302045. doi: 10.26508/lsa.202302045 (PMC10622324; doi:10.26508/lsa.202302045)
Supplement: Supplementary file 1 [file LSA-2023-02045_TableS1.xlsx]

## Sheet: Table S1
	Name	Oligo sequence
	crRNA1	CACATAATACGAACTGGTGCTGG
	crRNA2	GTAAAACACATAATACGAACTGG
	crRNA3	GCACTCCTCTTCAAGACAAAGGG
	crRNA4	AGCACTCCTCTTCAAGACAAAGG
	ssODN_crRNA1_6AA_HiBiT_6AA antisense	5'­GCTTTACAGCACTCCTCTTCAAGACAAAGGGAATAGTACTCATAGTAGAAATAACAGCTATGCAGTGATTATCACtAGCACCGGCAGCGGCAGCGGCAGCGTGAGCGGCTGGCGGCTGTTCAAGAAGATTAGCGGCAGCGGCAGCGGCAGCAGTTCGTATTATGTGTTTTACATTTACGTGGGAG­3'
	ssODN_crRNA1_8AA_HiBiT_8AA antisense	5'­GCTTTACAGCACTCCTCTTCAAGACAAAGGGAATAGTACTCATAGTAGAAATAACAGCTATGCAGTGATTATCACtAGCACCGGCAGCGGCAGCGGCAGCGGCAGCGTGAGCGGCTGGCGGCTGTTCAAGAAGATTAGCGGCAGCGGCAGCGGCAGCGGCAGCAGTTCGTATTATGTGTTTTACATTTACGTGGGAG­3'
	ssODN_crRNA3_6AA_HiBiT_6AA antisense	5'­ATGTAAAACACATAATACGAACTGGTGCTGGTGATAATCACTGCATAGCTGTTATTTCTACTATGAGTACTATTaCCTTTGCTGCCGCTGCCGCTGCCGCTAATCTTCTTGAACAGCCGCCAGCCGCTCACGCTGCCGCTGCCGCTGCCGTCTTGAAGAGGAGTGCTGTAAAGCAAATAGGAAAT­3'
	ssODN_crRNA3_8AA_HiBiT_8AA antisense	5'­ATGTAAAACACATAATACGAACTGGTGCTGGTGATAATCACTGCATAGCTGTTATTTCTACTATGAGTACTATTaCCTTTGCTGCCGCTGCCGCTGCCGCTGCCGCTAATCTTCTTGAACAGCCGCCAGCCGCTCACGCTGCCGCTGCCGCTGCCGCTGCCGTCTTGAAGAGGAGTGCTGTAAAGCAAATAGGAAAT­3'
