# Supplementary material for: CRISPR/Cas9 bioluminescence-based assay for monitoring CFTR trafficking to the plasma membrane
Source: Life Sci Alliance. 2023 Nov 2;7(1):e202302045. doi: 10.26508/lsa.202302045 (PMC10622324; doi:10.26508/lsa.202302045)
Supplement: Supplementary file 2 [file LSA-2023-02045_TableS2.xlsx]

## Sheet: Table S2
	Clone	Off-target location	No. of mismatches	Sequence (including missmatches)	Forward primer	Reverse primer
	B38	chr17:15,146,779	3	CCTTcTGTCaTGAAGAGGgGTGC	GAGCTCTTCACCTTCCCCAC	AAGCTACAGTGCTGGGCAAT
		chr18:1,662,571	3	GCcCTCCTCTTtAAGgCAAAGGG	AGGCGGCAGATAAAGACAGT	AGCATGCCTAGAAGTGGTGT
		chr5:3,196,548	3	CCTTTTGTCTTGgAGAtGAcTGC	GCCAGCTCAAGACTGATGGT	GGGTGTGAATTTCCCATGCC
		chr5:166,841,613	3	CCATTTGTgTTGAAGAtGtGTGC	GCCTGTGTAAACCCCCTCAC	CACTATGCATTCATGGCCACA
	A22	chr5:53,420,108	3	CACATAcTgCtAACTGGTGCTGG	GCCTCCCTGATCTACGCTTT	TCTGTGGTCACCTCCAGGAT
